# Supplementary material for: Environmental DNA-Based Identification of Non-Native Fish in Beijing: Diversity, Geographical Distribution, and Interactions with Native Taxa
Source: Animals (Basel). 2024 Aug 31;14(17):2532. doi: 10.3390/ani14172532 (PMC11393847; doi:10.3390/ani14172532)
Supplement: Supplementary file 1 [file animals-14-02532-s001.zip › Table S1.xlsx]

## Sheet: Sheet1
Table S1 The site codes, longitudes, and latitudes for the 67 sampling sites in the three river basins - North Canal, Daqing River, and Ji Canal.
Basin	Site	Longitude (N)	Latitude (E)
North Canal Basin	S104	116.191	40.1029
	S118	116.439	39.8794
	S122	116.341	39.8996
	S125	116.55	39.7695
	S127	116.499	39.932
	S131	116.703	39.6209
	S133	116.791	39.7639
	S134	116.878	39.6897
	S137	116.258	39.9861
	S140	116.301	40.0102
	S142	116.311	39.9166
	S144	116.377	39.9409
	S145	116.381	39.9217
	S147	116.434	39.8757
	S154	116.63	39.7288
	S156	116.728	39.9044
	S169	116.328	40.0198
	S173	116.499	39.8773
	S178	116.525	39.9064
	S179	116.505	39.963
	S185	116.618	39.86
	S187	116.371	39.8173
	S188	116.269	39.8226
	S190	116.638	40.0385
	S191	116.387	39.7203
	S95	116.668	39.9223
	S96	116.915	39.7753
	S97	116.805	39.8085
	SX2	116.508	39.8292
	SX3	116.555	39.8824
	SX8	116.186	40.0561
	SX9	116.23	40.0693
	SX11	116.212	40.08
	SX12	116.199	40.0931
	SX13	116.764	39.643
	SX14	116.572	39.8113
	SX15	116.719	39.9753
	SX17	116.526	39.6424
	SX18	116.52	39.8227
	SX20	116.691	39.6455
	SX21	116.48	39.6871
	SX23	116.437	39.8222
	SX24	116.317	39.7688
	SX26	116.542	40.092
	SX27	116.52	40.2008
	SX28	116.689	40.0432
	SX29	116.497	40.1006
	SX35	116.173	40.3106
	SX37	116.32	40.1837
	SX39	116.46	40.2086
	SX40	116.097	40.2507
	SX42	116.585	39.7798
Daqing River Basin	S158	115.624	39.6434
	S161	116.007	39.7889
	S162	116.094	39.5827
	S164	115.966	39.6981
	S165	116.024	39.5977
	SX32	115.981	39.6817
	SX34	115.971	39.6576
	S177	115.984	39.7101
Ji Canal Basin	S83	117.346	40.1594
	S84	117.326	40.1801
	S85	117.305	40.1823
	S87	117.036	40.0539
	S88	117.256	40.2459
	S91	117.096	40.3143
	S92	117.013	40.0563
