# Supplementary material for: Environmental DNA-Based Identification of Non-Native Fish in Beijing: Diversity, Geographical Distribution, and Interactions with Native Taxa
Source: Animals (Basel). 2024 Aug 31;14(17):2532. doi: 10.3390/ani14172532 (PMC11393847; doi:10.3390/ani14172532)
Supplement: Supplementary file 1 [file animals-14-02532-s001.zip › Table S2.xlsx]

## Sheet: Sheet1
Table S2 List of fish taxa with relative abundance at each sampling site.
Species	Status	Idenfication level	Taxonomy			North Canal
			Order	Family	Genus	S140	S134	S190	SX12	S144	SX3	SX23	SX21	SX11	SX39	SX40	S145	SX17	S188	SX28	S95	SX14	S131	SX27	S104	S179	S97	SX2	S187	SX8	SX20	SX37	SX13	SX15	S125	SX24	SX18	S96	S137	S173	SX29	S127	S185	S191	S142	S122	SX42	SX35	S169
Abbottina sp.	Native	Genus	Cypriniformes	Gobionidae	Abbottina	0.01324	0.00837	0.00237	0.01065	0.02078	0.00246	0.00271	0.00209	0.02051	0.00735	0.01534	0.0012	0.0091	0.0079	0.05241	0.00332	0.00807	0.00122	0.00779	0.00423	0.00116	0.01108	0.00554	0.00569		0.01266	0.00798	0.00506	0.00837	0.00787	0.00999	0.00582	0.00761	0.0013	0.06641	0.01116	0.00657	0.02581	0.00532	0.06805	0.00362	0.02213	0.01218	0.00484
Acheilognathidae sp.	Native	Genus	Cypriniformes	Acheilognathidae	Rhodeus	0.03414	0.10471	0.01656	0.0351	0.19278	0.01828	0.00829	0.02467	0.26359	0.05584	0.05111	0.00462	0.01976	0.01928	0.03219	0.01551	0.39319	0.01964	0.02857	0.01085	0.00302	0.02447	0.03058	0.04607	0.29845	0.19715	0.12048	0.04572	0.06533	0.30136	0.0574	0.05656	0.0423	0.20075	0.02319	0.02384	0.54505	0.027	0.78211	0.16646	0.02894	0.0675	0.05923	0.4034
Acheilognathus macropterus	Native	Species	Cypriniformes	Acheilognathidae	Acheilognathus	0.00112	0.02443	0.00018			0.00625	0.00032							0.00014	0.00187	0.00016	0.00011	0.00155	0.00033	0.00069	0.00025	0.00274	0.00074	0.00058		0.00039		0.00061	0.00084	0.00011			0.00123	0.00118	0.00019	0.00124		0.00032				0.00416
Acheilognathus sp.	Native	Genus	Cypriniformes	Acheilognathidae	Acheilognathus	0.59007	0.1993	0.77016	0.80736	0.29001	0.88076	0.04146	0.91487	0.46705	0.86697	0.79913	0.00338	0.76906	0.64444	0.2461	0.7784	0.29369	0.7441	0.76496	0.64015	0.97897	0.67835	0.66875	0.33587	0.53761	0.15021	0.26333	0.47772	0.71831	0.38615	0.63039	0.57303	0.4918	0.47999	0.43061	0.46241	0.25361	0.64028	0.10358	0.24093	0.57017	0.66426	0.3447	0.49484
Carassius sp.	Native	Genus	Cypriniformes	Cyprinidae	Carassius	0.01547	0.03017	0.00981	0.00541	0.0372	0.00927	0.00403	0.00799	0.04435	0.00543	0.00267	0.00098	0.03334	0.1023	0.22405	0.00787	0.02003	0.01393	0.02318	0.00333	0.0031	0.01821	0.01986	0.03102	0.02339	0.13162	0.1115	0.01972	0.03022	0.00525	0.0298	0.01682	0.01455	0.02424	0.01729	0.03004	0.02353	0.04352	0.02581	0.09314	0.0148	0.05003	0.02245	0.00329
Channa argus	Native	Species	Anabantiformes	Channidae	Channa	0.00026	0.00303	0.00012	0.00049			1e-05		0.00022		4e-05		0.00036	6e-05	0.00317		4e-05	0.00037	0.00103	0.00077		8e-05	0.00069	0.00043		0.00152	0.00075			0.00043	0.00021		0.00098	0.00012		0.00055	0.00014				0.00025		0.00458
Channa sp.	Native	Genus	Anabantiformes	Channidae	Channa	4e-05	0.0009	7e-05		0.00064		0.00017	0.00044	0.00573	0.00017	0.00165		0.00542	0.00034	6e-05		0.00139			4e-05		0.00075	9e-05			0.0026	0.0011	0.00096		0.00273				0.00056		0.00014			8e-05
Cobitidae sp.	Native	Genus	Cypriniformes	Cobitidae	Paramisgurnus	0.00207	0.00012	0.00388	0.00091	0.00968	0.00421	0.00235	0.00023	1e-05	0.00132	0.00153	0.00094	0.00056	0.00468	0.0021	0.00117	0.00025	0.00674	0.00292	0.0011	0.0005	0.00091	0.0012	0.07589		0.00118	0.00437	0.00157	0.0019	0.00311	0.00736	0.00011	0.00798	0.00266		0.00379	0.00072	0.00524	0.00065	0.00885	0.00987		0.00121	0.00201
Coilia sp.	Native	Genus	Clupeiformes	Engraulidae	Coilia	0.00015
Cyprinidae2	Native	Family	Cypriniformes	Cyprinidae	-	4e-05
Cyprinus carpio	Native	Species	Cypriniformes	Cyprinidae	Cyprinus	0.02862	5e-05	0.011		0.0048		0.00063	0.00026		0.00021	0.00081	0.00124	0.00084	0.00106	0.00551	0.00272	0.00068	0.00111	0.00173	0.00024	8e-05	0.00203	0.00055	0.01037	0.00116	0.00231	0.00437	0.00035	0.00158	0.00332	0.00274	0.0082	0.00018	0.00371		0.01481	0.00022	0.00874	0.00105	0.00276	0.00247		0.00302
Gnathopogon strigatus	Native	Species	Cypriniformes	Gobionidae	Gnathopogon								0.00044					0.00071			0.00013							9e-05			0.00334				0.00011			0.00141			0.00799
Gobionidae sp.	Native	Family	Cypriniformes	Gobionidae	-							1e-05							6e-05	6e-05		0.00082						0.00018	0.00154												0.00531
Lefua costata	Native	Species	Cypriniformes	Nemacheilidae	Lefua				0.00107		3e-05	0.00041	0.00019				0.0474			3e-05	0.00013		0.00114		0.00106		0.00054	0.00014					0.0003					0.00252		0.00553			0.00143		0.00081				0.00073
Lefua sp.	Native	Genus	Cypriniformes	Nemacheilidae	Lefua											4e-05	0.00621						0.00022		8e-05						5e-05												0.00016
Macropodus sp.	Native	Genus	Anabantiformes	Osphronemidae	Macropodus		0.00604	8e-05	0.00027	0.00179		0.00038		0.00548	9e-05		0.00014	0.00058		0.00531		0.00329		0.0138	0.00033				0.00019	0.00218	0.02463	0.00773	0.01902	0.00632	0.00498	0.00032	0.00097	0.00111			0.00131	0.00108	0.00032	0.00105	0.00641			0.09248
Micropercops swinhonis	Native	Species	Gobiiformes	Odontobutidae	Micropercops	0.01259	0.00459	0.00455	0.01218	0.04051	0.02949	0.00424	0.006	0.01942	0.01937	0.01797	0.00164	0.01081	0.0048	0.01693	0.00622	0.0175	0.00767	0.01	0.00301	0.00178	0.00261	0.00993	0.01901	0.00911	0.00589	0.02042	0.05705	0.00895	0.02025	0.02851	0.01014	0.02333	0.01169	0.03221	0.00792	0.00953	0.00421	0.00234	0.01957	0.01241	0.04342	0.01356	0.00913
Misgurnus anguillicaudatus	Native	Species	Cypriniformes	Cobitidae	Misgurnus	0.00477	0.00158	0.00225	0.00529	0.02145	0.00403	0.00489	0.0003	0.00298	0.00081	0.00033	0.00073	0.00778	0.0229	0.00688	0.00142	0.00293	0.008	0.01148	0.00138	8e-05	0.00075	0.00162	0.06117		0.01374	0.00356	0.00632	0.00105	0.02448	0.03801	0.03785	0.00387	0.00216	0.06548	0.00358	0.00159	0.00016	0.02767	0.02501	0.00345		0.02202
Monopterus albus	Native	Species	Synbranchiformes	Synbranchidae	Monopterus	0.00013		0.00051									0.00042			0.00065		0.00118		0.00015				0.00037			0.00039	0.0008			0.01446					0.00056					0.00227			0.00095
Opsariichthys sp.2	Native	Genus	Cypriniformes	Xenocyprididae	Opsariichthys	0.00017		7e-05			0.00016														0.00012				0.00299	0.00339	0.00893		0.0041		0.00054			0.00049								0.00156			9e-05
Opsariichthys sp.1	Native	Genus	Cypriniformes	Xenocyprididae	Opsariichthys	0.00216	0.00227	0.00065	0.0005	0.00253	0.00039	6e-05	0.0004	0.00012	0.00117	0.00114	0.00012	0.00018	0.00201	0.00059	0.00186	0.00036	0.00527	0.00078	0.00077	0.00017	0.00066	0.00083	0.00574		0.0027		0.00526	0.00063	0.00064		5e-05	0.00147	0.00451	0.0028	0.01137	0.00065	0.00651	0.00121	0.00089	0.00756	0.01874	0.00518	0.00155
Oryzias latipes	Native	Species	Beloniformes	Adrianichthyidae	Oryzias	0.00324	0.00756	0.01744	0.00203	0.01489	0.00539	0.03298	0.00088	0.00308	0.00014	0.00016	0.00216	0.00844	0.00072	0.00299	0.00174	0.008	0.00295	0.00317	0.25339	4e-05	0.00307	0.00208	0.00289	0.00102	0.04013	0.02529	0.00769	0.00532	0.00364	0.00907	0.0103	0.00663	0.00458	0.00187	0.004	0.00318	0.00024	0.00734	0.0108	0.00164	0.00204	0.02944	0.00228
Oryzias sinensis	Native	Species	Beloniformes	Adrianichthyidae	Oryzias	0.04659	0.00288	0.00118	0.00241	0.00183	0.0021	0.83893	0.00064	0.00048	2e-05	0.00044		0.00267	0.00078	0.00042	0.00044	0.00257	0.00018	0.00151	0.00077		0.00145	0.0006		0.00266	0.16355	0.17261	0.00718	0.00411	0.00161	0.00086	0.00749	0.0016			0.00214	0.00029	0.00071	0.00016	0.00853	0.00148	0.00051	0.00268	0.00055
Pseudorasbora parva	Native	Species	Cypriniformes	Gobionidae	Pseudorasbora	0.12578	0.04244	0.05809	0.02211	0.1825	0.00241	0.0196	0.00734	0.0456	0.00701	0.0582	0.00985	0.04318	0.10781	0.23964	0.04891	0.02439	0.06619	0.05023	0.02966	0.00253	0.06732	0.04504	0.17156	0.05425	0.09708	0.11029	0.03363	0.0796	0.10611	0.05933	0.12547	0.24642	0.0731	0.14861	0.07814	0.04454	0.10633	0.02106	0.13821	0.0439	0.0346	0.01209	0.03559
Pseudorasbora sp.	Native	Genus	Cypriniformes	Gobionidae	Pseudorasbora	0.03418	0.01771	0.01518	0.01294	0.00662	0.012	0.02075	0.00308	0.0098	0.0049	0.01502	0.0109	0.0328	0.02644	0.11641	0.02107	0.20116	0.0282	0.0227	0.00886	0.0019	0.04837	0.01899	0.06045	0.00954	0.06593	0.03733	0.01067	0.01479	0.04017	0.0283	0.03068	0.03886	0.01695	0.12368	0.03507	0.01307	0.02478	0.00734	0.06399	0.01266	0.0106	0.04473	0.01816
Rhinogobius cliffordpopei	Native	Species	Gobiiformes	Gobiidae	Rhinogobius												5e-05								8e-05		0.00104	0.0024			0.00064	0.0004					0.00075				0.00014
Rhinogobius similis	Native	Species	Gobiiformes	Gobiidae	Rhinogobius	0.00048		2e-05	2e-05			0.00062							0.00023	0.00098			0.00048		0.00016	4e-05	0.00037	0.00014			0.00064	0.00191							6e-05						0.00276	0.00033	0.00212	0.00052
Rhodeus uyekii	Native	Species	Cypriniformes	Acheilognathidae	Rhodeus	0.00069		0.00064				0.00025	0.00027			5e-05		0.00043	0.00023	0.00015	0.00047		0.0059		0.00118	0.0005	0.00066		0.00198			0.00115	0.0004	0.00247	0.00198			0.00111			0.00179	0.00296	0.00191		0.00252	0.00674			0.001
Rhynchocypris lagowskii	Native	Species	Cypriniformes	Leuciscidae	Rhynchocypris	0.003	0.00212	0.00306		0.01076	1e-05	8e-05		0.00102	0.0001		0.00277	0.00267	0.00207	0.00012	0.0019	0.00093	0.00317	0.00096	0.00024	0.00046	0.00236	0.00254	0.0014		0.00309	0.00105	0.0002	0.00011	0.00134	0.00467	0.00129	0.00405	0.00668	0.00093	0.01647	0.00159	0.00127		0.00325	0.00337	0.00339		0.00018
Rhynchocypris sp.	Native	Genus	Cypriniformes	Leuciscidae	Rhynchocypris	0.00558	0.0054	0.0017	0.00504	0.03276		0.00239	0.00133		0.00089	0.00089	0.20712	0.00374	0.00224	0.00145	0.0078	0.00286	0.00225	0.00133	0.00179	0.00012	0.00158	0.00661	0.00352	0.00789	0.00682	0.00316	0.00895	0.00411	0.003	0.00623	0.01343	0.00669	0.00173	0.00473	0.01068	0.00476	0.00334	0.0004	0.00503	0.01077	0.00339		0.00064
Sarcocheilichthys sp.	Native	Genus	Cypriniformes	Gobionidae	Sarcocheilichthys	0.02014	0.01237	0.00213	0.00918	0.02188	0.00517	0.00091	0.00295	0.00292	0.00339	0.0089	0.00033	0.00549	0.00491	0.00448	0.01753	0.00107	0.0265	0.01576	0.00565	0.00108	0.00456	0.01303	0.00921	0.00058	0.00662	0.00843	0.00071	0.00737	0.00482	0.02303	0.02437	0.01486	0.00489	0.00131	0.06022	0.01177	0.01255	0.00202	0.02225	0.15564	0.00848	0.01451	0.0021
Silurus sp.	native	Genus	Siluriformes	Siluridae	Silurus		0.00014		0.0001	3e-05		3e-05		3e-05		2e-05		0.00031	0.00158	0.00012		0.00014	0.00022	7e-05				0.00023	0.00082		0.00049	0.0001					0.0007		0.00012			0.00014	0.0004	0.00089	0.00049			0.00656
Siniperca sp.	Native	Genus	Centrarchiformes	Sinipercidae	Siniperca														0.00034	0.00012	6e-05			0.00059		8e-05			0.00019								0.00146				0.00041	0.00094
Squalidus sp.	Native	Genus	Cypriniformes	Gobionidae	Squalidus	0.00362																									0.00054	0.00035
Tachysurus fulvidraco	Native	Species	Siluriformes	Bagridae	Tachysurus	0.00058	0.00041	0.00027	0.00032					0.00291	0.00039	0.0003		0.0001	0.00181	0.00047	0.01384		0.00077	7e-05		4e-05		0.00199			0.00029				0.00123	0.00532			0.00056		0.0022		0.00167		8e-05		0.00034	0.00553
Triplophysa dalaica	Native	Species	Cypriniformes	Nemacheilidae	Triplophysa	0.00078		0.0018	0.01047	0.03019	0.00216	0.00071	0.00231		0.00021	0.00209	0.6857	0.00239	0.00103	0.00154	0.00265	0.00011	0.00428		0.00215		0.0022	0.00189	0.00618	0.00305	0.00108	0.00587	0.00435	0.00748	0.0052		0.00345	0.00104			0.00138	0.00202	0.01231	0.00113	0.00341	0.00469	0.00153		0.0021
Triplophysa sp.	Native	Genus	Cypriniformes	Nemacheilidae	Triplophysa			5e-05									2e-05
Xenocyprididae sp.2	Native	Genus	Cypriniformes	Xenocyprididae	Opsariichthys	0.01319	0.47698	0.05383	0.03195	0.02084	0.00618	0.00474	0.01733	0.00083	0.01774	0.00812	0.00385	0.00679	0.01842	0.01049	0.02047	0.00436	0.00715	0.00465	0.00703	0.00199	0.10516	0.13174	0.04762	0.03444	0.0053	0.00647	0.26526	0.00921	0.02662	0.03463	0.02664	0.01915	0.1193	0.01642	0.08014	0.02772	0.02279	0.00347	0.03337	0.03552	0.00933	0.24592	0.00803
Xenocyprididae sp.1	Native	Genus	Cypriniformes	Xenocyprididae	Opsariichthys	0.00208	0.0022	0.00061	0.00026	0.00251	0.00043	6e-05	0.00038	0.0001	0.00113	0.00111	0.00012	0.00018	0.00201	0.00068	0.00183	0.00032	0.00527	0.0007	0.00077	0.00037	0.00058	0.00088	0.00555		0.00255		0.00516	0.00089	0.0007		5e-05	0.00153	0.00439	0.00298	0.0113	0.00058	0.00643	0.00105	0.00081	0.00773	0.01908	0.00492	0.00192
Zacco platypus	Native	Species	Cypriniformes	Xenocyprididae	Zacco	0.02667	0.04105	0.00819	0.01903	0.04828	0.0076	0.00624	0.00409	0.01233	0.00389	0.00318	0.0053	0.02685	0.01419	0.01684	0.03911	0.00661	0.02879	0.02779	0.01845	0.00091	0.00929	0.02319	0.06093	0.01124	0.02914	0.06127	0.00931	0.01627	0.02057	0.01772	0.02928	0.04561	0.03092	0.04098	0.0933	0.0361	0.03359	0.00411	0.0622	0.04275	0.02561	0.00328	0.00621
Acheilognathus rhombeus	Non-native	Species	Cypriniformes	Acheilognathidae	Acheilognathus																				0.00016										0.00086
Barbatula sp.	Non-native	Genus	Cypriniformes	Nemacheilidae	Barbatula	0.00234	7e-05	0.00021				0.00014	0.00034		0.00017		0.0015	0.0017	0.00023		0.00139	0.00021	0.00074		8e-05		0.001	0.00125	0.00058		0.0001	0.0006	0.0002	0.00263	0.00032	0.00064	0.00652	0.00018	0.00266		0.00069	0.00087			0.00203	0.00099	0.00059		0.00037
Centrarchidae sp.	Non-native	Family	Centrarchiformes	Centrarchidae	-			0.00074													6e-05				0.00016
Channa striata	Non-native	Species	Anabantiformes	Channidae	Channa
Cichlidae sp.	Non-native	Genus	Cichliformes	Cichlidae	Sarotherodon	0.00225	0.00082	0.0009	0.00031	0.00374		0.00022	9e-05	0.00065	0.00014	0.00035	0.00035	0.0001	0.00083	6e-05	0.00032	0.00032	0.00052	0.00203		0.00041	0.00095	0.00051	0.00096		0.00039	0.00271	0.00086	0.00111	0.00225		0.00135	0.00129		0.00404	0.004		0.00032	0.00016	0.00024	0.00049			0.00018
Clarias sp.	Non-native	Genus	Siluriformes	Clariidae	Clarias	6e-05		0.00086								0.00011	5e-05				6e-05							0.00055	0.00039		0.00039											7e-05				0.00074
Coptodon zillii	Non-native	Species	Cichliformes	Cichlidae	Coptodon	0.00053	0.00033	0.00091	0.00175		0.00126	0.00041	0.00051		0.00038		0.00023	0.00104	0.00049	0.00021	0.00047		0.00177	0.00048	0.00041	0.00033	0.00083	0.00055	0.00193		0.00029	0.00226	0.00076		0.00204	0.00317		0.00049			0.00131	0.00014			0.00057	0.00082	8e-05		0.00064
Gambusia affinis	Non-native	Species	Cyprinodontiformes	Poeciliidae	Gambusia
Gobio gobio	Non-native	Species	Cypriniformes	Gobionidae	Gobio		0.00099	1e-05										3e-05		0.00012	6e-05		0.00011						5e-05	5e-05																0.00049	8e-05
Gobio soldatovi	Non-native	Species	Cypriniformes	Gobionidae	Gobio			8e-05				0.0001					0.00026	0.0002					0.00136					0.00032	0.00087			0.00075						0.00135			0.00434						0.00449
Gymnogobius sp.	Non-native	Genus	Gobiiformes	Gobiidae	Gymnogobius							7e-05								0.00012
Hypomesus nipponensis	Non-native	Species	Osmeriformes	Osmeridae	Hypomesus			2e-05																				0.00037								0.00091					0.00041
Ictalurus punctatus	Non-native	Species	Siluriformes	Ictaluridae	Ictalurus	6e-05		0.00783				6e-05			0.00029					6e-05	6e-05				4e-05			0.00046				0.0002		0.00032								0.00094			0.00097
Lepomis sp.	Non-native	Genus	Centrarchiformes	Centrarchidae	Lepomis											0.00181
Microphysogobio brevirostris	Non-native	Species	Cypriniformes	Gobionidae	Microphysogobio												9e-05															0.0003
Odontobutis potamophila	Non-native	Species	Gobiiformes	Odontobutidae	Odontobutis	0.00098	0.00034	0.00057						0.08732	0.00012	0.0003		0.0001	0.0029	0.00083	9e-05	0.00268	0.00188	0.00089	0.00073	8e-05	0.00029	0.00042	0.0247		0.00069	0.0001	0.00035	0.00053			0.00334		0.00019	0.00895	0.00034	0.00375	0.00754		0.00032	0.01167		0.04827	0.00018
Oreochromis niloticus	Non-native	Species	Cichliformes	Cichlidae	Oreochromis	0.00064	0.00033	0.00017	0.00152	1e-05		0.00018	0.00011		7e-05		5e-05		6e-05		9e-05	4e-05	0.00026					0.00028			0.00049	0.0001			0.00021				0.00093	0.00019	7e-05		0.00016		0.00032	0.00033
Oreochromis sp.	Non-native	Genus	Cichliformes	Cichlidae	Oreochromis	0.00091	1e-05	0.00105	0.00102	0.00099		0.00028	0.00047		0.00024	0.00011	2e-05	5e-05	0.00017	0.0003	0.00013	0.00036					0.00058	0.00079	0.00043			0.00146	0.00056	0.00011	0.0008		0.00086	0.00086	6e-05		0.00096	0.00022			0.00171	0.00016
Osteochilus salsburyi	Non-native	Species	Cypriniformes	Cyprinidae	Osteochilus	0.00036		0.00014				0.0002			3e-05		0.00026	0.00211			0.00051		0.00011	0.00011				9e-05	0.00019		0.00235				0.00043	0.00091	0.00259	0.00276			0.00055	0.00144				0.00099	0.00059
Rhinogobius nagoyae	Non-native	Species	Gobiiformes	Gobiidae	Rhinogobius	0.00024	0.00029	4e-05	0.00031			0.00011		0.00347	3e-05	0.00712		0.00013	0.00052	0.0035		0.00036		0.00022	8e-05		0.00514	0.00189	0.00101		0.01212	0.00943		0.00011	0.00032	0.00048	0.00043	0.00467		0.00106	0.00448	0.00022			0.00097	0.00099	0.00288
[truncated: 23 more columns]
